# Supplementary material for: TSG-6 promotes Cancer Cell aggressiveness in a CD44-Dependent Manner and Reprograms Normal Fibroblasts to create a Pro-metastatic Microenvironment in Colorectal Cancer
Source: Int J Biol Sci. 2022 Feb 7;18(4):1677–94. doi: 10.7150/ijbs.69178 (PMC8898369; doi:10.7150/ijbs.69178)
Supplement: Supplementary file 2 — Supplementary table 3. [file ijbsv18p1677s2.xlsx]

## Sheet: RNAseq results
Supplementary Table S3: RNAseq mRNAs dysregulated (p<0.05, |log2fold change|≥0.5) in rhTSG-6 treated fibroblasts
NCBI Gene ID	Gene Symbol	Type	log2(NF_rhTSG6/NF_Blank)	Blank-1	Blank-2	Blank-3	rhTSG-6-1	rhTSG-6-2	rhTSG-6-3	Q_value	P_value
728689	EIF3CL	mRNA	-8.21913	1.07	1.61	0	0	0	0	2.01275e-30	2.88986e-32
5343	PLGLB1	mRNA	-7.41522	0.42	0.41	0.75	0	0	0	7.54785e-19	1.67422e-20
402317	OR2A42	mRNA	-5.00662	0	0.99	0	0	0	0	0.000338278	3.65577e-05
100527943	TGIF2-C20orf24	mRNA	-4.96736	0	0	0.81	0	0	0	0.000424421	4.73998e-05
11036	GTF2A1L	mRNA	-4.88427	0	1.08	1.22	0.08	0	0	2.9629e-15	8.30433e-17
145781	GCOM1	mRNA	-4.63825	0	0.04	0.09	0	0	0	0.00230586	0.000333251
388436	LOC388436	mRNA	-4.48313	0.04	0	0.46	0.02	0	0	0.000623479	7.3115e-05
6261	RYR1	mRNA	-4.17474	0.02	0.01	0	0	0	0	0.0139554	0.00288074
27445	PCLO	mRNA	-4.17474	0.01	0.01	0.01	0	0	0	0.0139554	0.00288074
54577	UGT1A7	mRNA	-4.00481	0.07	0.12	0	0	0	0	0.0234349	0.00550445
134548	SOWAHA	mRNA	-4.00481	0.03	0.08	0.02	0	0	0	0.0234349	0.00550445
1262	CNGA4	mRNA	-3.81217	0.06	0.09	0.06	0	0	0	0.0394128	0.0105992
10288	LILRB2	mRNA	-3.77247	0.11	0	0.02	0	0	0	0.0434177	0.0120155
112714	TUBA3E	mRNA	-3.76184	0.17	0.08	0	0	0	0	0.044557	0.0124193
55509	BATF3	mRNA	-3.58978	0.41	0.12	0.17	0	0.06	0	0.00620077	0.00105769
729587	FAM231C	mRNA	-3.27437	0.41	0.75	0.81	0	0.2	0	0.000178543	1.79443e-05
51348	KLRF1	mRNA	-3.17474	0.16	0.15	0.2	0.05	0	0	0.0285455	0.00703616
115861	NXNL1	mRNA	-2.99406	0.31	0.18	0	0	0	0.06	0.0470995	0.0132981
6376	CX3CL1	mRNA	-2.81217	0.07	0.09	0.09	0	0	0.03	0.00829537	0.00152124
7363	UGT2B4	mRNA	-2.73193	0.18	0.04	0.11	0	0	0.05	0.0224878	0.00523376
92292	GLYATL1	mRNA	-2.58978	0.11	0.11	0.1	0	0.05	0	0.0215517	0.00496217
93034	NT5C1B	mRNA	-2.58781	0.09	0.08	0.12	0.05	0	0	0.00991422	0.00189567
100533105	C8orf44-SGK3	mRNA	-2.48712	1.04	0.71	1.02	0.52	0	0	4.41648e-31	6.30311e-33
200350	FOXD4L1	mRNA	-2.48432	0.12	0.08	0.18	0	0.07	0	0.0140853	0.00291724
100533183	ZNF664-FAM101A	mRNA	-2.45267	0	0.09	0.14	0	0.02	0.02	0.046803	0.0131902
84707	BEX2	mRNA	-2.38278	0.31	0.07	0.31	0.07	0	0.07	0.0439362	0.012201
100528030	POC1B-GALNT4	mRNA	-2.3376	0.56	0.39	0.07	0.2	0	0	4.13998e-12	1.48068e-13
58528	RRAGD	mRNA	-2.26554	0.01	0.09	0.07	0.01	0	0.02	0.0169564	0.00365329
80150	ASRGL1	mRNA	-2.22241	0.15	0.07	0.11	0	0.02	0.05	0.0234681	0.00551532
80303	EFHD1	mRNA	-2.13772	0.35	0.18	0.17	0	0.1	0.07	0.00434868	0.000697653
283229	CRACR2B	mRNA	-2.12029	0.25	0.09	0.07	0.04	0.03	0.03	0.0358749	0.00940411
100631383	FAM47E-STBD1	mRNA	-2.11942	0.19	0	0.21	0	0.06	0.03	0.00453479	0.000731408
6855	SYP	mRNA	-2.09228	0.12	0.09	0.18	0.07	0	0.02	0.015348	0.00323154
79645	EFCAB1	mRNA	-2.09228	0.17	0	0.24	0.03	0.07	0	0.015348	0.00323154
102723475	KCNE1B	mRNA	-1.90765	0.43	0.45	0.14	0.1	0	0.17	3.7394e-06	2.67161e-07
284040	CDRT4	mRNA	-1.88529	0	1.01	1.3	0	0.62	0	2.3275e-10	9.56507e-12
440087	SMCO3	mRNA	-1.84132	0.22	0.16	0.29	0.03	0.1	0.05	0.00607287	0.00102908
100532726	NDUFC2-KCTD14	mRNA	-1.82738	0.64	0.86	0.17	0.2	0.09	0.19	7.31542e-07	4.57869e-08
100137049	PLA2G4B	mRNA	-1.78058	0	0.71	0.51	0.38	0	0	8.34312e-06	6.29786e-07
256933	NPB	mRNA	-1.75063	0.75	0.21	0.28	0	0	0.35	0.0469768	0.0132554
552891	DNAJC25-GNG10	mRNA	-1.72833	0.35	0.61	0.98	0	0	0.57	6.60559e-05	5.88358e-06
8362	HIST1H4K	mRNA	-1.69287	0	1.57	3.45	1.65	0	0	0.00515687	0.000853025
8999	CDKL2	mRNA	-1.68289	0.08	0.04	0.07	0.01	0	0.05	0.0480473	0.0136318
80740	LY6G6C	mRNA	-1.68289	0.19	0.74	0.06	0.06	0.18	0.06	0.0480473	0.0136318
56142	PCDHA6	mRNA	-1.57206	0.05	0.15	0.1	0.09	0.02	0.06	0.0196833	0.0044405
29106	SCG3	mRNA	-1.47282	0.22	0.13	0.16	0.05	0.07	0.07	0.00991677	0.00189701
100526760	ABHD14A-ACY1	mRNA	-1.45699	0	0.19	0.69	0	0.32	0	0.0122127	0.0024496
8564	KMO	mRNA	-1.44823	0.08	0.09	0.05	0	0.06	0.02	0.0411695	0.0112132
79083	MLPH	mRNA	-1.44267	0.23	0.15	0.06	0.06	0.06	0.04	0.0164301	0.00351738
100130086	HSFX2	mRNA	-1.44091	0.64	0.4	0.28	0	0.48	0	0.00141148	0.000187974
3781	KCNN2	mRNA	-1.42549	0.78	0.37	0.37	0.22	0.07	0.3	0.00274514	0.000408773
29970	SCHIP1	mRNA	-1.4119	0.64	0.43	1.01	0	0.69	0.14	1.26157e-05	9.84843e-07
100996928	C7orf55-LUC7L2	mRNA	-1.39361	0	0	2.16	0	0.82	0	4.58076e-07	2.80012e-08
721	C4B	mRNA	-1.3784	0.48	2.05	2.91	0	0.53	1.51	5.94515e-33	7.9171e-35
57578	UNC79	mRNA	-1.34362	0.07	0.09	0.11	0.04	0.04	0.03	0.00392487	0.000616502
375316	RBM44	mRNA	-1.30437	0.14	0.13	0.14	0.08	0.08	0.01	0.0178095	0.00388609
653641	GOLGA6C	mRNA	-1.28226	0.19	0.23	0.29	0.13	0.12	0.05	0.000276076	2.93608e-05
79054	TRPM8	mRNA	-1.2759	0.13	0.07	0.07	0.02	0.03	0.06	0.0313186	0.00791088
3993	LLGL2	mRNA	-1.23589	0.13	0.31	0.33	0.13	0.12	0.08	0.0174554	0.00378933
4185	ADAM11	mRNA	-1.21427	0.19	0.1	0.17	0.07	0.09	0.05	0.015699	0.0033284
65975	STK33	mRNA	-1.21427	0.44	0.19	0.21	0.14	0.11	0.13	0.015699	0.0033284
729533	FAM72A	mRNA	-1.21016	0.38	0.48	0.27	0.24	0.19	0.1	0.00754013	0.00135357
79953	SYNDIG1	mRNA	-1.19746	0.33	0.22	0.24	0.14	0.08	0.1	0.0282347	0.00693042
162417	NAGS	mRNA	-1.16236	0.27	0.27	0.24	0.11	0.16	0.08	0.0435535	0.012061
6503	SLA	mRNA	-1.15166	0.24	0.16	0.14	0.06	0.11	0.08	0.0376334	0.0099848
64641	EBF2	mRNA	-1.14232	0.22	0.09	0.07	0.1	0.04	0.03	0.0323513	0.00826906
3957	LGALS2	mRNA	-1.10435	1.44	0.76	1.08	0.46	0.43	0.63	0.0496546	0.0142714
57188	ADAMTSL3	mRNA	-1.08945	1.98	1.59	1.77	0.68	1.03	0.77	6.55903e-30	9.64287e-32
339488	TFAP2E	mRNA	-1.07881	0.29	0.28	0.46	0.22	0.2	0.07	0.0234277	0.00549873
9227	LRAT	mRNA	-1.07665	0.12	0.15	0.12	0.06	0.06	0.06	0.0430722	0.0118944
132203	SNTN	mRNA	-1.04	0.22	0.4	0.56	0.21	0.23	0.14	0.0492278	0.0140979
375057	STUM	mRNA	-1.00481	0.09	0.09	0.11	0.08	0.04	0.03	0.0341144	0.00881357
9729	KIAA0408	mRNA	-1.00121	0.08	0.14	0.2	0.06	0.12	0.03	0.00773414	0.00139637
653659	TMEM183B	mRNA	-0.986989	0.85	0	2.47	1.77	0	0	0.000387694	4.28314e-05
90485	ZNF835	mRNA	-0.918804	0.38	0.37	0.38	0.24	0.18	0.18	0.0188597	0.0041866
79839	CCDC102B	mRNA	-0.90172	0.27	0.4	0.42	0.19	0.18	0.21	0.0231806	0.00543204
140738	TMEM37	mRNA	-0.896289	1.39	1.14	1.76	0.6	0.82	0.87	0.000201341	2.05645e-05
283726	SAXO2	mRNA	-0.878528	0.47	0.53	0.47	0.26	0.28	0.26	0.0046901	0.000760894
219833	C11orf45	mRNA	-0.857972	0.28	0.28	0.3	0.14	0.18	0.15	0.0272514	0.00663986
441631	TSPAN11	mRNA	-0.85589	1.94	1.41	1.36	0.74	0.92	0.93	1.43417e-13	4.53751e-15
195828	ZNF367	mRNA	-0.848695	0.38	0.35	0.33	0.25	0.18	0.16	0.0130014	0.00264022
85376	RIMBP3	mRNA	-0.842768	0.44	0.3	0.05	0.08	0.15	0.2	0.00709371	0.00125086
126353	MISP	mRNA	-0.834889	0.29	0.46	0.48	0.24	0.15	0.3	0.0201336	0.0045819
6424	SFRP4	mRNA	-0.809089	0.88	0.68	0.65	0.49	0.48	0.29	0.00142795	0.000190412
255631	COL24A1	mRNA	-0.806268	0.16	0.21	0.15	0.08	0.16	0.06	0.0291136	0.00722677
619279	ZNF704	mRNA	-0.793852	0.11	0.08	0.1	0.05	0.05	0.06	0.0156246	0.00330519
23498	HAAO	mRNA	-0.782421	1.2	1.22	1.25	0.83	0.77	0.55	0.0109177	0.00212885
64094	SMOC2	mRNA	-0.776234	3.36	3.2	3.56	1.62	2.55	1.73	8.15292e-14	2.53742e-15
283869	NPW	mRNA	-0.775332	0.9	1.22	1.1	0.52	0.82	0.54	0.0414795	0.0113298
100885850	PTGES3L-AARSD1	mRNA	-0.771491	1.54	0	0.22	0	0.46	0.54	0.047849	0.0135578
27071	DAPP1	mRNA	-0.763567	1.41	1.39	1.43	0.69	1.16	0.64	1.21167e-05	9.42762e-07
9547	CXCL14	mRNA	-0.762662	11.27	11.54	7.45	5.21	5.96	6.59	5.36857e-25	9.36969e-27
145553	MDP1	mRNA	-0.75869	1.89	1.93	3.02	1.57	2.14	0.66	0.00896535	0.00168099
79896	THNSL1	mRNA	-0.755704	0.76	0.5	0.51	0.33	0.42	0.3	0.00249687	0.000366019
8637	EIF4EBP3	mRNA	-0.752444	2.89	2.07	4.19	1.97	1.71	1.77	0.00342874	0.000526485
165	AEBP1	mRNA	-0.740268	12.77	10.2	11.65	7.14	8.06	5.55	2.7986e-56	2.14141e-58
729262	NUTM2B	mRNA	-0.731264	0.82	0.84	0.97	0.36	0.53	0.68	0.00071563	8.57672e-05
100861412	FSBP	mRNA	-0.729842	0.45	0.51	0.28	0.3	0.4	0.06	0.00336613	0.000515425
151258	SLC38A11	mRNA	-0.724706	2.17	2.45	4.25	1.94	1.88	1.58	2.27001e-06	1.5496e-07
6712	SPTBN2	mRNA	-0.721021	0.13	0.2	0.16	0.1	0.11	0.08	0.0362003	0.00951743
161436	EML5	mRNA	-0.719412	0.16	0.19	0.15	0.14	0.11	0.06	0.0454232	0.012692
55530	SVOP	mRNA	-0.718013	0.39	0.44	0.4	0.38	0.19	0.19	0.00157834	0.000213995
157753	TMEM74	mRNA	-0.713351	0.21	0.2	0.18	0.05	0.16	0.14	0.0415705	0.0113668
388588	SMIM1	mRNA	-0.709358	3.57	3.07	3.04	1.65	2.2	2.12	0.0178366	0.00389355
146433	IL34	mRNA	-0.702785	1.03	0.57	0.72	0.6	0.53	0.31	0.0350081	0.0091137
91057	CCDC34	mRNA	-0.699188	0.93	1.45	0.82	0.48	0.63	0.84	0.0187146	0.00415116
2261	FGFR3	mRNA	-0.697189	1.07	1.01	0.86	0.64	0.67	0.51	6.72487e-05	6.01295e-06
106707243	PRH1-TAS2R14	mRNA	-0.695271	0.69	1.32	1.2	0.86	0.57	0.57	0.0137395	0.00282201
91409	CCDC74B	mRNA	-0.694443	3.66	3.34	3.9	2.28	2	2.24	1.32663e-05	1.04248e-06
1674	DES	mRNA	-0.692621	1.45	0.92	1.47	0.42	1.09	0.84	0.00135684	0.00017883
8817	FGF18	mRNA	-0.682886	1.17	1.35	1.31	0.77	0.94	0.68	0.00339011	0.000519387
340419	RSPO2	mRNA	-0.680781	3.45	3.45	3.24	1.77	2.44	2.01	9.23021e-11	3.71388e-12
124222	PAQR4	mRNA	-0.677507	0.93	0.87	0.89	0.58	0.54	0.58	0.00747187	0.00133874
400746	NCMAP	mRNA	-0.677427	0.48	0.54	0.73	0.5	0.32	0.29	0.00568501	0.000952605
150737	TTC30B	mRNA	-0.6732	0.62	0.82	0.75	0.44	0.41	0.51	0.0137189	0.0028166
10349	ABCA10	mRNA	-0.67139	0.27	0.34	0.27	0.24	0.14	0.18	0.0158549	0.003371
3433	IFIT2	mRNA	-0.666817	2.6	2.71	2.67	1.42	1.65	1.92	1.59026e-09	7.2189e-11
93145	OLFM2	mRNA	-0.665831	1.79	2.09	1.62	1.06	1.25	1.13	0.000639828	7.54684e-05
2878	GPX3	mRNA	-0.665539	98.12	80.67	89.62	56.15	63.85	49.27	1.95953e-157	5.72798e-160
55805	LRP2BP	mRNA	-0.663769	0.37	0.36	0.32	0.24	0.22	0.2	0.0191052	0.00425589
79081	LBHD1	mRNA	-0.663731	1.78	1.05	1.3	0.97	0.62	1.02	0.0181362	0.00398077
10628	TXNIP	mRNA	-0.660868	66.72	64.79	65.93	41.93	46.47	37.43	5.60289e-190	1.44512e-192
7915	ALDH5A1	mRNA	-0.65844	0.28	0.28	0.36	0.21	0.2	0.18	0.0310023	0.00781764
147	ADRA1B	mRNA	-0.628569	6.19	5.48	6.51	3.87	4.34	3.56	1.90369e-12	6.54677e-14
129804	FBLN7	mRNA	-0.622566	1.12	0.46	0.61	0.35	0.45	0.62	0.0367531	0.00969751
346157	ZNF391	mRNA	-0.622396	0.41	0.3	0.58	0.39	0.25	0.2	0.0300813	0.00753455
114795	TMEM132B	mRNA	-0.616885	0.21	0.15	0.24	0.13	0.14	0.11	0.0154328	0.00325338
81691	LOC81691	mRNA	-0.615772	0.56	0.52	0.6	0.38	0.38	0.32	0.0458044	0.0128379
389333	PROB1	mRNA	-0.614867	0.51	0.53	0.46	0.38	0.27	0.33	0.0417921	0.0114403
83643	CCDC3	mRNA	-0.614867	2.47	2.58	2.32	1.55	2.11	1.17	2.07454e-06	1.4061e-07
57716	PRX	mRNA	-0.609954	0.87	0.77	0.78	0.45	0.61	0.53	0.000644722	7.6105e-05
79041	TMEM38A	mRNA	-0.607845	2.43	2.18	2.77	2.06	1.52	1.3	0.000716925	8.60457e-05
4987	OPRL1	mRNA	-0.602055	1.02	1.02	0.93	0.7	0.65	0.63	0.00269933	0.000400327
91355	LRP5L	mRNA	-0.60003	0.44	0.78	0.88	0.7	0.46	0.39	0.0364595	0.0096044
100526740	ATP5J2-PTCD1	mRNA	-0.599729	1.7	1.74	1.42	0.7	1.08	1.4	1.02414e-07	5.65262e-09
1825	DSC3	mRNA	-0.590095	0.15	0.22	0.28	0.17	0.14	0.13	0.0459903	0.0129019
27087	B3GAT1	mRNA	-0.589776	0.62	0.43	0.47	0.23	0.37	0.4	0.0391321	0.0104901
64067	NPAS3	mRNA	-0.578281	0.46	0.37	0.36	0.32	0.3	0.18	0.0186295	0.00411628
10673	TNFSF13B	mRNA	-0.573835	3.03	2.53	2.93	2	2.11	1.6	4.05787e-06	2.91821e-07
3745	KCNB1	mRNA	-0.571984	0.63	0.6	0.84	0.5	0.44	0.45	1.44442e-06	9.42553e-08
84708	LNX1	mRNA	-0.561207	0.85	0.69	0.76	0.4	0.56	0.59	0.022471	0.00522781
10350	ABCA9	mRNA	-0.560512	1.2	1.16	0.92	0.79	0.72	0.71	1.81813e-05	1.4756e-06
4969	OGN	mRNA	-0.560239	3.79	3.39	3.88	2.01	2.59	2.88	9.20323e-10	4.02743e-11
9901	SRGAP3	mRNA	-0.558206	0.28	0.21	0.21	0.14	0.21	0.13	0.0322825	0.00823214
147841	SPC24	mRNA	-0.553763	1.87	2.23	1.81	1.89	1.3	1.68	0.00617478	0.00105166
388963	C2orf81	mRNA	-0.553046	0.92	0.9	1.29	0.89	0.57	0.65	0.0323513	0.00826652
50861	STMN3	mRNA	-0.552746	4.31	3.51	3.69	2.29	2.97	2.61	5.79981e-07	3.60514e-08
481	ATP1B1	mRNA	-0.551424	18.77	19.09	20.8	12.73	14.71	12.57	2.35631e-30	3.40339e-32
91851	CHRDL1	mRNA	-0.551016	12.58	9.8	12.67	6.71	9.42	7.76	1.57633e-33	2.05998e-35
64089	SNX16	mRNA	-0.535329	1.46	1.67	1.84	1.02	1.1	1.27	0.000457139	5.17612e-05
159091	FAM122C	mRNA	-0.53407	1.63	1.79	1.64	1.82	0.85	0.99	0.00360909	0.000558522
6103	RPGR	mRNA	-0.532551	0.99	1	1.01	0.6	0.73	0.74	0.00917285	0.00172947
377677	CA13	mRNA	-0.528844	0.88	0.96	0.62	0.7	0.52	0.49	0.0105592	0.00204714
7139	TNNT2	mRNA	-0.513933	9	8.36	8.54	5.56	6.28	6.27	1.74666e-06	1.16231e-07
56963	RGMA	mRNA	-0.512961	0.93	0.6	0.81	0.33	0.72	0.58	0.0352635	0.00919535
2894	GRID1	mRNA	-0.512228	0.33	0.33	0.41	0.25	0.2	0.3	0.0494843	0.0142097
2868	GRK4	mRNA	-0.511167	1.04	1.13	1.11	0.62	0.77	0.86	0.0385862	0.010294
54964	C1orf56	mRNA	-0.508476	2.74	2.85	2.3	1.44	2.54	1.54	0.00600679	0.00101634
1462	VCAN	mRNA	0.503751	15.06	13.84	14.71	22.22	17.68	21.57	4.76795e-119	1.68068e-121
7045	TGFBI	mRNA	0.517165	577.37	632.71	573.53	880.01	766.59	907.23	0	0
3084	NRG1	mRNA	0.521426	1.73	1.4	1.69	2.61	2.46	2.2	2.6913e-08	1.38987e-09
64651	CSRNP1	mRNA	0.526326	2.35	2.07	1.82	3	2.8	3.18	1.49874e-06	9.87017e-08
28514	DLL1	mRNA	0.526907	0.49	0.45	0.59	1.03	0.68	0.51	0.0271158	0.00660448
112755	STX1B	mRNA	0.556593	0.44	0.26	0.44	0.66	0.44	0.58	0.0154593	0.00326562
2152	F3	mRNA	0.564285	37.43	46.46	31.99	68.47	40.49	62.62	2.2361e-99	1.01891e-101
7538	ZFP36	mRNA	0.568461	91.25	93	120.43	192.72	135.01	127.74	3.02692e-194	7.02643e-197
122622	ADSSL1	mRNA	0.569656	1.05	0.97	0.83	1.65	1.44	1.18	0.0147795	0.00309279
5003	SLC22A18AS	mRNA	0.571046	0.95	0.91	1.25	1.7	1.47	1.48	0.00798438	0.00145254
6354	CCL7	mRNA	0.571046	3.09	1.92	2.53	4.7	4.17	2.4	0.00798438	0.00145254
654364	NME1-NME2	mRNA	0.57415	6.75	11.61	6.81	15.59	8.08	14	2.23549e-10	9.16771e-12
6781	STC1	mRNA	0.588803	2.77	2.67	2.49	4.47	3.3	4.2	1.50294e-12	5.12981e-14
2353	FOS	mRNA	0.592647	38.93	31.16	45.7	82.64	49.14	44.77	5.67913e-100	2.53896e-102
284217	LAMA1	mRNA	0.592749	0.13	0.18	0.12	0.19	0.19	0.28	0.0215567	0.00496878
2919	CXCL1	mRNA	0.604958	15	18.02	14.57	28.54	21.68	22.48	2.0857e-23	3.94498e-25
7130	TNFAIP6	mRNA	0.606977	5.67	8.15	6.48	10.52	9.23	11.18	1.77622e-12	6.07786e-14
83729	INHBE	mRNA	0.612591	1.76	2	1.12	2.64	2.03	2.79	1.2027e-05	9.34753e-07
3383	ICAM1	mRNA	0.616877	10.72	12.21	10.48	17.38	16.48	17.4	9.50922e-48	8.66605e-50
5342	PLGLB2	mRNA	0.620003	1.28	1.2	0.7	2.08	1.54	1.3	0.00010094	9.36163e-06
5646	PRSS3	mRNA	0.63392	0.88	1.95	2.21	3.26	2.19	3.06	0.0105222	0.00203681
3576	CXCL8	mRNA	0.635011	0.8	1.44	0.59	1.83	1.19	1.4	0.00714383	0.00126093
3726	JUNB	mRNA	0.638506	72.31	68.21	68.2	132.42	94.34	99.85	8.25755e-180	2.20081e-182
3290	HSD11B1	mRNA	0.639424	1.48	2.11	2.2	3.43	2.33	3.3	0.000166403	1.66241e-05
5270	SERPINE2	mRNA	0.644252	285.24	349.87	295.72	529.5	382.81	544.93	0	0
29126	CD274	mRNA	0.654149	0.72	0.75	0.93	2.08	1	1.29	0.000101016	9.37956e-06
1154	CISH	mRNA	0.65677	0.43	0.58	0.44	0.67	0.88	0.74	0.0297203	0.00742212
1960	EGR3	mRNA	0.661762	0.29	0.35	0.2	0.58	0.5	0.3	0.0177017	0.00385646
6357	CCL13	mRNA	0.669883	11.2	12.66	12.01	21.91	15.17	20.19	5.2373e-16	1.38685e-17
286749	STON1-GTF2A1L	mRNA	0.675092	1.77	1.11	0.82	1.5	2.42	2.03	7.93558e-08	4.34599e-09
341116	MS4A10	mRNA	0.678288	0.49	0.33	0.31	0.57	0.71	0.52	0.0405275	0.0109966
55117	SLC6A15	mRNA	0.678712	0.47	0.38	0.32	0.8	0.49	0.59	0.00145456	0.000194461
9592	IER2	mRNA	0.680277	23.25	19.54	24.22	45.21	31.1	31.78	5.59486e-76	3.36711e-78
8013	NR4A3	mRNA	0.683242	0.98	0.74	0.77	1.59	1.25	1.25	3.9884e-08	2.10884e-09
140767	NRSN1	mRNA	0.685013	1.75	0.76	0.57	1.32	2.32	1.28	0.000145871	1.44224e-05
9388	LIPG	mRNA	0.696619	2.19	2.11	2.12	3.86	3.39	3.14	1.34151e-15	3.67922e-17
64785	GINS3	mRNA	0.698568	0.47	0.59	0.6	1.03	0.75	0.9	0.00877492	0.00163407
84935	MEDAG	mRNA	0.701067	7.84	9.44	8.03	13.92	12.91	14.33	2.33615e-35	2.89223e-37
3589	IL11	mRNA	0.713865	2.09	1.98	1.33	3.58	2.31	3	3.96824e-08	2.09477e-09
9127	P2RX6	mRNA	0.725097	0.21	0.27	0.37	0.56	0.28	0.56	0.0370844	0.00981044
4897	NRCAM	mRNA	0.725579	0.2	0.13	0.06	0.25	0.16	0.24	0.0297203	0.00742283
7292	TNFSF4	mRNA	0.732152	1.03	1.32	0.8	1.7	1.5	2.02	2.13619e-07	1.24336e-08
81849	ST6GALNAC5	mRNA	0.732152	0.27	0.29	0.24	0.37	0.45	0.46	0.00220925	0.000317009
80183	RUBCNL	mRNA	0.755998	0.12	0.21	0.22	0.35	0.39	0.24	0.0411182	0.0111957
3730	ANOS1	mRNA	0.760281	1.58	1.83	1.69	2.58	2.56	3.46	6.9406e-23	1.34261e-24
3164	NR4A1	mRNA	0.780846	6.34	7.21	5.74	15.18	8.98	10.07	1.57072e-40	1.66101e-42
1311	COMP	mRNA	0.791676	13.98	14.2	14.63	26.76	24.91	22.62	4.46158e-81	2.45493e-83
116328	C8orf34	mRNA	0.79664	0.17	0.16	0.34	0.46	0.43	0.33	0.0314356	0.00795123
25884	CHRDL2	mRNA	0.799399	11.28	14.32	9.29	20.09	16.56	24.14	5.2308e-52	4.37742e-54
23678	SGK3	mRNA	0.800727	0.51	1.05	0.67	0.93	1.33	1.69	4.95843e-08	2.65584e-09
3371	TNC	mRNA	0.807257	16.9	20.05	17.38	35.3	29.36	30.69	0	0
115123	2021-03-03	mRNA	0.810154	0.47	0.5	0.46	0.82	0.87	0.82	2.43414e-05	2.00903e-06
7083	TK1	mRNA	0.815962	1.35	1.43	0.97	2.12	1.95	2.53	2.25543e-05	1.8499e-06
3598	IL13RA2	mRNA	0.832248	1.25	1.4	1.59	2.9	2.22	2.47	2.08472e-05	1.70092e-06
84632	AFAP1L2	mRNA	0.833435	0.08	0.22	0.15	0.28	0.25	0.3	0.0272984	0.00665836
4071	TM4SF1	mRNA	0.834124	0.84	0.76	0.75	1.56	1.16	1.46	0.000584991	6.77968e-05
1469	CST1	mRNA	0.843016	5.66	6.67	8.23	13.59	10.05	13.36	5.05234e-14	1.54637e-15
8651	SOCS1	mRNA	0.84796	1.9	1.87	2.5	3.89	3.81	3.62	4.04378e-07	2.44407e-08
5157	PDGFRL	mRNA	0.902077	0.21	0.26	0.23	0.4	0.34	0.57	0.0412905	0.0112574
3976	LIF	mRNA	0.916274	2.48	2.57	2.99	6.93	3.75	4.73	1.45078e-34	1.84601e-36
2921	CXCL3	mRNA	0.949848	0.77	0.95	0.73	2.19	1.14	1.44	0.000841538	0.000103679
9235	IL32	mRNA	0.956439	14.41	10.68	9.63	23.87	24.07	20.96	1.1221e-42	1.09013e-44
8877	SPHK1	mRNA	0.982221	5.34	5.29	4.24	10.3	8.26	9.89	1.16297e-35	1.4198e-37
9466	IL27RA	mRNA	1.03059	0.14	0.14	0.12	0.22	0.29	0.3	0.0322674	0.00822266
28984	RGCC	mRNA	1.04051	0.57	1.37	0.45	1.81	1.29	1.81	0.000264399	2.78235e-05
387522	TMEM189-UBE2V1	mRNA	1.08617	0	1.27	0	0	1.19	1.44	2.34127e-06	1.61233e-07
29951	PDZRN4	mRNA	1.0883	0.04	0.19	0.02	0.22	0.13	0.18	0.0449309	0.0125352
55636	CHD7	mRNA	1.09952	0.03	0.03	0.03	0.07	0.1	0.07	0.0164301	0.00351871
1959	EGR2	mRNA	1.11066	0.15	0.15	0.18	0.21	0.38	0.44	0.00690556	0.00121412
13	AADAC	mRNA	1.12643	0.2	0.33	0.16	0.65	0.58	0.28	0.0107228	0.00208439
4314	MMP3	mRNA	1.1478	6.53	5.67	9.54	17.07	15.98	15.26	2.75218e-75	1.67998e-77
6372	CXCL6	mRNA	1.15914	1.57	1.62	1.43	4.21	2.48	3.68	1.38721e-14	4.07885e-16
5553	PRG2	mRNA	1.16511	0.25	0.08	0.31	0.51	0.47	0.47	0.0222042	0.00514857
3753	KCNE1	mRNA	1.24166	0.25	0	0.34	0.41	0.56	0.43	0.000129585	1.2556e-05
100528064	NEDD8-MDP1	mRNA	1.24323	2.36	1.46	0.58	2.86	3.78	3.67	1.02414e-07	5.65282e-09
3918	LAMC2	mRNA	1.26838	0.44	0.54	0.32	1.17	0.95	1.05	3.89548e-15	1.10186e-16
389421	LIN28B	mRNA	1.29775	0.06	0.04	0.05	0.07	0.05	0.24	0.0104704	0.00202003
7980	TFPI2	mRNA	1.31666	14.26	14.51	14.73	42.18	28.82	37.77	3.14383e-270	5.13549e-273
441273	SPDYE2	mRNA	1.31697	0.23	0.54	0.39	1.69	0.69	0.58	2.88658e-06	2.02508e-07
54566	EPB41L4B	mRNA	1.31711	0.01	0.06	0.1	0.17	0.07	0.17	0.0214023	0.00492399
4321	MMP12	mRNA	1.34882	0.12	0.03	0.12	0.16	0.23	0.29	0.0438127	0.0121554
100534592	URGCP-MRPS24	mRNA	1.35554	0	0.73	2.37	4.99	1.31	1.86	2.59575e-07	1.52647e-08
7306	TYRP1	mRNA	1.41022	0.1	0.04	0.04	0.06	0.1	0.3	0.0317343	0.00805407
150786	WTH3DI	mRNA	1.46678	0.11	0.04	0.02	0.13	0.2	0.14	0.0092739	0.00175012
100529144	CORO7-PAM16	mRNA	1.54507	0.34	0.71	0.21	1.02	0.57	2.06	8.16948e-18	1.93853e-19
1472	CST4	mRNA	1.56106	0.27	0.46	0.21	0.55	0.76	1.44	0.0034483	0.000530081
4312	MMP1	mRNA	1.58557	1.59	1.76	1.45	5.17	3.89	5.32	2.8617e-40	3.05081e-42
6750	SST	mRNA	1.61968	2.94	1.49	0.87	6.75	6.03	3.57	1.25825e-14	3.68884e-16
150365	MEI1	mRNA	1.67326	0.04	0.01	0.01	0.1	0.08	0.04	0.0494645	0.0141785
8341	HIST1H2BN	mRNA	1.68686	0.44	0.15	0.08	1.16	0.28	0.73	0.0481071	0.0136612
285679	C5orf60	mRNA	1.71093	0.07	0.07	0.12	0.27	0.28	0.28	0.0335817	0.00864419
6374	CXCL5	mRNA	1.72279	0.07	0.25	0.18	0.5	0.53	0.61	1.32211e-06	8.55922e-08
9914	ATP2C2	mRNA	1.76072	0.04	0	0.06	0.06	0.13	0.11	0.0340357	0.00878446
29057	FAM156A	mRNA	1.77831	0.7	0	0	0.53	0.69	0.95	7.39168e-07	4.63277e-08
84696	ABHD1	mRNA	1.80356	0.08	0.08	0.15	0.53	0.34	0.22	0.00382003	0.000596421
407977	TNFSF12-TNFSF13	mRNA	1.8442	0	0.16	0	0.08	0	0.5	0.0162398	0.0034654
9132	KCNQ4	mRNA	1.90208	0.03	0.01	0.01	0.09	0.07	0.05	0.0360754	0.00946908
4489	MT1A	mRNA	2.16813	0.13	0	0.21	0.54	0.52	0.47	0.0425245	0.0117066
58512	DLGAP3	mRNA	2.21758	0.01	0	0.03	0.09	0.06	0.06	0.0239669	0.00565825
6524	SLC5A2	mRNA	2.43477	0.06	0	0.03	0.27	0.13	0.13	0.00237719	0.000346012
50856	CLEC4A	mRNA	2.69563	0	0	0.1	0.33	0.11	0.21	0.0138377	0.00285051
3047	HBG1	mRNA	2.74442	0	0.4	0	0.64	1.44	0.61	0.000156141	1.55183e-05
84842	HPDL	mRNA	2.80254	0	0.03	0.06	0.1	0.25	0.3	0.000879517	0.000108887
4146	MATN1	mRNA	2.80254	0.03	0	0	0.03	0.07	0.1	0.00853071	0.00157906
10761	PLAC1	mRNA	3.16511	0	0	0.05	0.06	0.21	0.21	0.029071	0.00721067
5314	PKHD1	mRNA	3.80048	0	0	0	0.02	0.01	0	0.0402044	0.0108686
80258	EFHC2	mRNA	3.80254	0	0	0	0.02	0.07	0.03	0.0400091	0.0107974
54754	NUTM2F	mRNA	3.86506	0	0	0	0.08	0	0.08	0.0341139	0.00881052
441430	ANKRD20A2	mRNA	4.16831	0	0	0	0	0	0.14	0.0140522	0.00290847
3109	HLA-DMB	mRNA	4.31711	0	0	0	0.13	0.08	0.19	0.00844801	0.00155577
100528021	ST20-MTHFS	mRNA	4.33147	0	0	0	0.26	0	0	0.00800691	0.00146008
283106	CSNK2A3	mRNA	4.67888	0	0	0	0.28	0	0.24	0.00186345	0.000261141
102723360	LOC102723360	mRNA	4.95681	0	0	0	0	0.39	0	0.000438966	4.93261e-05
100506164	HSFX1	mRNA	5.3875	0	0	0	0.27	0	0.33	2.42716e-05	2.00118e-06
445372	TRIM6-TRIM34	mRNA	5.75328	0	0	0	0	0.42	0	9.98093e-07	6.36715e-08
642778	NPIPA3	mRNA	5.8046	0	0	0	0	0	1.41	5.92537e-07	3.68828e-08
136319	MTPN	mRNA	9.32592	0	0	0	4.84	0	0	1.80492e-57	1.33453e-59
